# Supplementary material for: Re-Arrangements in the Cytoplasmic Distribution of Small RNAs Following the Maternal-to-Zygotic Transition in Drosophila Embryos
Source: Genes (Basel). 2018 Feb 10;9(2):82. doi: 10.3390/genes9020082 (PMC5852578; doi:10.3390/genes9020082)
Supplement: Supplementary file 1 [file genes-09-00082-s001.zip]

Archive with 5 entries (4 files):
- Supplementary files before conversion/
- Supplementary files before conversion/Suplementary table 3.xlsx
- Supplementary files before conversion/Suplementary table 1.xlsx
- Supplementary files before conversion/Suplementary table 2.xlsx
- Supplementary files before conversion/Supplementary figures.docx
