# Supplementary material for: Re-Arrangements in the Cytoplasmic Distribution of Small RNAs Following the Maternal-to-Zygotic Transition in Drosophila Embryos
Source: Genes (Basel). 2018 Feb 10;9(2):82. doi: 10.3390/genes9020082 (PMC5852578; doi:10.3390/genes9020082)
Supplement: Supplementary file 1 [file genes-09-00082-s001.zip › Supplementary files before conversion/Suplementary table 3.xlsx]

## Sheet: Sheet1
	mRNP		60S		80S		Polysome		Total
	0-1h	7-8h	0-1h	7-8h	0-1h	7-8h	0-1h	7-8h	0-1h	7-8h
rRNA	288021	127964	402060	531032	607878	887136	143217	85770	338591	242681
hairpin	191990	127783	49563	107763	40712	93985	10087	6998	468901	109176
tRNA	549637	283663	322582	466661	123365	289206	8018	8234	73956	49904
miscRNA	110382	77189	70142	129626	49252	85472	13804	7180	32198	16362
ncRNA	69985	15806	24769	53885	8782	21142	5705	1326	29597	4206
transposon	175869	33173	136376	133281	93443	105475	131430	28184	1060084	55646
transcript	304807	61787	330455	239484	222295	184275	60182	17018	113987	19799
intron	35735	10468	24972	37688	18129	27755	23050	5272	158140	14282
pseudogene	388	125	336	366	882	1004	385	131	946	282
intergenic	43027	7464	34292	32406	23391	26827	29844	6488	256806	13668
unmapped	23826	16668	41539	65645	30817	55757	24287	7675	60955	21809
