# Supplementary material for: Re-Arrangements in the Cytoplasmic Distribution of Small RNAs Following the Maternal-to-Zygotic Transition in Drosophila Embryos
Source: Genes (Basel). 2018 Feb 10;9(2):82. doi: 10.3390/genes9020082 (PMC5852578; doi:10.3390/genes9020082)
Supplement: Supplementary file 1 [file genes-09-00082-s001.zip › Supplementary files before conversion/Suplementary table 1.xlsx]

## Sheet: Sheet1
	mRNP_0-1h			60S_0-1h			80S_0-1h			Polysome_0-1h			Total_0-1h
	ins	%all	%ins	ins	%all	%ins	ins	%all	%ins	ins	%all	%ins	ins	%all	%ins
0	651	0	0,0	19352	1,1	1,3	3952	0,1	0,3	725	0,1	0,2	71257	2,2	2,4
1_14	33275	1,7	1,8	44531	2,5	3,0	6340	0,1	0,5	18888	2	4,0	255272	7,8	8,7
15_29	1793667	94	98,1	1437086	82	95,7	1218946	24,7	99,2	450009	48	95,8	2594161	79	88,8
Remainings	81981	4,3		246708	14		3699884	75,1		477129	50		370156	11
All_Reads	1909574			1747677			4929122			946751			3290846
	mRNP_7-8h			60S_7-8h			80S_7-8h			Polysome_7-8h			Total_7-8h
	ins	%all	%ins	ins	%all	%ins	ins	%all	%ins	ins	%all	%ins	ins	%all	%ins
0	49	0	0,0	33756	1,7	1,8	6499	0,2	0,4	330	0	0,2	14156	1,3	2,5
1_14	3781	0,5	0,5	47615	2,3	2,5	39238	1,0	2,2	740	0,1	0,4	7397	0,7	1,3
15_29	762090	94	99,5	1797837	88	95,7	1778034	45,9	97,5	174276	25	99,4	547815	52	96,2
Remainings	41668	5,2		154570	7,6		2048180	52,9		514914	75		487770	46
All_Reads	807588			2033778			3871951			690260			1057138
