# Supplementary material for: Re-Arrangements in the Cytoplasmic Distribution of Small RNAs Following the Maternal-to-Zygotic Transition in Drosophila Embryos
Source: Genes (Basel). 2018 Feb 10;9(2):82. doi: 10.3390/genes9020082 (PMC5852578; doi:10.3390/genes9020082)
Supplement: Supplementary file 1 [file genes-09-00082-s001.zip › Supplementary files before conversion/Suplementary table 2.xlsx]

## Sheet: Sheet1
		log2_FoldChange					mRNP		60S		80S		Polysome		Total
Cluster	miRNA	mRNP	60S	80S	Polysome	Total	mRNP_0-1h	mRNP_7-8h	60S_0-1h	60S_7-8h	80S_0-1h	80S_7-8h	Polysome_0-1h	Polysome_7-8h	Total_0-1h	Total_7-8h
Cluster_100_125	dme-miR-100-3p	0	0	0	0	0	0	0	0	0	0	0	0	0	0	0
Cluster_100_125	dme-miR-125-5p	-0.29	0	0	0	-0.19	2.23007	0	0	0	0	0	0	0	3.46933	1.82543
Cluster_100_125	dme-let-7-5p	0	0	0.31	0	1.24	0	0	0	0	0.820381	3.37451	0	0	6.55318	29.2069
Cluster_100_125	dme-miR-100-5p	0	0	0	0	-0.01	0	0	0	0	0	0	0	0	1.92741	1.82543
Cluster_100_125	dme-miR-125-3p	0	0	0	0	-0.05	0	0	0	0	0	0	0	0	0.385481	0
Cluster_100_125	dme-let-7-3p	0	0	0	0	0	0	0	0	0	0	0	0	0	0	0
Cluster_1002_968	dme-miR-1002-5p	-0.21	1.22	1.89	1.41	3.14	199.034	170.584	20.1797	60.0722	7.38343	54.5546	8.88871	40.1662	61.677	622.473
Cluster_1002_968	dme-miR-968-5p	0.6	1.07	0.3	0	4.17	6.13269	14.434	73.0645	164.642	4.1019	7.31145	0	0	5.01125	261.037
Cluster_1002_968	dme-miR-968-3p	-2.18	0.35	0.48	0.65	-2.11	130.459	20.9949	4.87097	8.89958	0.820381	5.06177	0	5.73802	127.98	21.9052
Cluster_1002_968	dme-miR-1002-3p	-1.65	0.34	0.24	0	-1.64	62.4419	13.1218	1.39171	4.44979	0.820381	2.81209	0	0	55.5093	10.9526
Cluster_13b_2c	dme-miR-2c-3p	0.32	0.62	-0.03	0	0.16	2.23007	5.24872	6.95853	16.1305	0.820381	0.562419	0	0	3.85481	5.4763
Cluster_13b_2c	dme-miR-2c-5p	1.16	1.57	0.23	0.22	1.45	25.0883	68.2334	5.56682	36.1546	3.28152	5.62419	13.3331	17.2141	7.70962	38.3341
Cluster_13b_2c	dme-miR-13b-1-5p	0.46	0.2	0.16	0.36	0.83	7.80524	14.434	2.08756	3.89357	2.46114	3.93693	2.22218	5.73802	16.1902	36.5087
Cluster_13b_2c	dme-miR-13a-5p	-0.68	0.08	0	0	-0.89	12.2654	3.93654	0	0.556224	0	0	0	0	11.9499	1.82543
Cluster_13b_2c	dme-miR-13a-3p	0.58	1.31	0.24	0	0.13	1.11503	6.5609	19.4839	62.8533	0.820381	2.81209	0	0	0.770962	1.82543
Cluster_275_305	dme-miR-275-5p	-0.08	0	-0.11	0	-0.05	0.557517	0	0	0	0.820381	0	0	0	0.385481	0
Cluster_275_305	dme-miR-305-5p	-4.91	-1.84	-1.77	-1.27	-3.96	884.78	19.6827	375.76	97.8954	89.4215	19.1222	55.5544	17.2141	2592.36	156.987
Cluster_275_305	dme-miR-275-3p	-3.56	-1.19	-1.42	0.22	-2.91	848.541	62.9847	227.544	94.0018	86.14	25.8713	13.3331	17.2141	1841.44	235.481
Cluster_275_305	dme-miR-305-3p	-0.71	-0.18	-0.63	0	-1	10.5928	2.62436	53.5806	46.1666	10.665	3.37451	0	0	35.4643	12.778
Cluster_277_34	dme-miR-277-5p	-0.29	-0.02	0	0	0.08	2.23007	0	0.695853	0.556224	0	0	0	0	1.15644	1.82543
Cluster_277_34	dme-miR-34-5p	-0.22	-0.1	0	0	0.74	1.67255	0	0.695853	0	0	0	0	0	0.385481	7.30174
Cluster_277_34	dme-miR-277-3p	-0.3	0.74	0.39	0.65	0.93	3.90262	1.31218	8.35023	20.5803	14.7669	22.4968	0	5.73802	9.63703	27.3815
Cluster_277_34	dme-miR-34-3p	0	0.08	0.04	0	0.13	0	0	0	0.556224	0.820381	1.12484	0	0	0.770962	1.82543
Cluster_281	dme-miR-281-1-5p	-0.29	0.15	-0.01	0	0.13	2.23007	0	0	1.11245	5.74267	5.62419	0	0	0.770962	1.82543
Cluster_281	dme-miR-281-2-5p	-1.26	0.28	-0.13	0.57	-0.49	640.03	261.124	31.3134	40.0481	63.1693	56.8043	4.44436	11.476	175.779	122.304
Cluster_283_12	dme-miR-12-3p	0.19	0.13	0.59	0	-0.43	3.3451	5.24872	0.695853	1.66867	4.1019	11.2484	0	0	15.8047	9.12717
Cluster_283_12	dme-miR-304-5p	1.51	0.88	0.52	0.12	5.98	10.0353	47.2385	373.673	698.061	1.64076	6.74903	4.44436	5.73802	7.70962	1104.39
Cluster_283_12	dme-miR-283-3p	-0.06	0.38	0.37	0	0.19	7.24772	6.5609	2.78341	6.67469	0.820381	3.93693	0	0	10.0225	12.778
Cluster_283_12	dme-miR-12-5p	0.4	0.61	1.18	1.1	0.27	24.5308	35.4289	102.29	161.305	68.0916	167.038	13.3331	40.1662	289.496	352.309
Cluster_283_12	dme-miR-283-5p	1.5	1.32	1.25	1.32	3.47	172.273	505.19	244.94	625.196	343.74	833.505	248.884	636.921	216.255	2493.54
Cluster_283_12	dme-miR-304-3p	0	0.43	0.48	0	0.24	0	0	9.04608	15.5743	1.64076	6.18661	0	0	0	1.82543
Cluster_2a_2b	dme-miR-2a-2-5p	-0.21	0.17	0.15	0.37	0.43	6.13269	3.93654	1.39171	2.78112	0	1.12484	6.66653	11.476	12.3354	20.0798
Cluster_2a_2b	dme-miR-2a-1-5p	-0.18	0.08	0.31	0	-1.04	16.168	13.1218	4.17512	5.00602	0.820381	3.37451	0	0	40.4755	14.6035
Cluster_2a_2b	dme-miR-2b-2-5p	-1.6	0.46	0.97	0.53	-0.84	95.8929	24.9314	17.3963	27.8112	6.56305	22.4968	8.88871	17.2141	236.3	127.78
Cluster_310_313	dme-miR-312-5p	-0.22	-1.06	-0.58	-0.57	-3.82	1.67255	0	13.2212	1.11245	4.92229	0	13.3331	5.73802	131.064	0
Cluster_310_313	dme-miR-313-3p	-0.9	-0.2	0.01	0	-0.61	11.1503	1.31218	2.78341	1.11245	1.64076	1.68726	0	0	8.0951	1.82543
Cluster_310_313	dme-miR-311-5p	0	-0.02	0	0	-0.05	0	0	0.695853	0.556224	0	0	0	0	0.385481	0
Cluster_310_313	dme-miR-310-3p	-1.74	-1.44	-1.67	-0.29	-3.03	27.8759	1.31218	29.2258	4.44979	25.4318	1.12484	2.22218	0	101.382	3.65087
Cluster_310_313	dme-miR-312-3p	-2.51	-1.21	-0.85	-0.24	-5.23	726.445	119.408	262.336	107.351	51.684	24.184	28.8883	22.9521	1393.9	27.3815
Cluster_310_313	dme-miR-313-5p	-0.08	-0.11	-0.11	0	-0.05	0.557517	0	1.39171	0.556224	0.820381	0	0	0	0.385481	0
Cluster_310_313	dme-miR-310-5p	-0.53	-0.19	0	0	-0.16	4.46014	0	1.39171	0	0	0	0	0	1.15644	0
Cluster_310_313	dme-miR-311-3p	-4.79	-1.22	-1.96	-0.23	-5.24	1934.58	60.3603	161.438	63.4095	282.211	65.2406	42.2214	34.4281	4016.33	96.748
Cluster_6_309	dme-miR-3-5p	0	-0.1	-0.11	0	-2.83	0	0	0.695853	0	0.820381	0	0	0	60.906	0
Cluster_6_309	dme-miR-286-5p	-0.35	-0.13	-0.02	-0.29	-0.5	2.78759	0	2.78341	1.66867	2.46114	2.24968	2.22218	0	9.25155	3.65087
Cluster_6_309	dme-miR-5-5p	1.42	1.16	1.26	1.22	0.59	15239.7	40812.8	889.3	2000.18	618.567	1500.53	1024.42	2404.23	4971.16	7498.88
Cluster_6_309	dme-miR-309-3p	-0.08	0.38	0.22	-0.29	1.52	14.4954	13.1218	23.659	33.9297	8.20381	11.2484	2.22218	0	8.0951	41.985
Cluster_6_309	dme-miR-3-3p	-0.35	0.43	0.48	0.65	-1.83	2.78759	0	37.576	53.9537	0.820381	5.06177	0	5.73802	38.5481	3.65087
Cluster_6_309	dme-miR-6-1-5p	-0.29	-0.67	-0.83	0	-4.23	2.23007	0	7.65438	1.11245	9.84457	1.12484	0	0	177.707	0
Cluster_6_309	dme-miR-4-3p	-0.48	2.17	0.73	1.44	-1.09	93.6629	64.2969	20.1797	126.263	2.46114	10.686	0	17.2141	414.392	189.845
Cluster_6_309	dme-miR-6-2-5p	-2.67	-1.02	-0.05	0.36	-4.9	53.5216	0	16.0046	2.78112	7.38343	6.74903	2.22218	5.73802	341.922	1.82543
Cluster_6_309	dme-miR-6-3-5p	-0.15	-0.27	0	0	0.04	1.11503	0	2.08756	0	0	0	0	0	1.54192	1.82543
Cluster_6_309	dme-miR-4-5p	-1.27	-0.05	0.01	0	-1.79	26.7608	5.24872	2.08756	1.66867	1.64076	1.68726	0	0	30.8385	1.82543
Cluster_6_309	dme-miR-5-3p	0.84	1.69	0.99	2.15	2.72	32.8935	66.9212	55.6682	202.466	31.9949	73.6769	0	34.4281	54.3528	414.373
Cluster_6_309	dme-miR-286-3p	3.13	2.21	2.06	1.59	2.61	1833.12	16156.9	2006.14	9328.99	2041.93	8572.39	1184.42	3597.74	3342.51	20412
Cluster_6_309	dme-miR-309-5p	-0.29	-0.28	0.04	0	-1.06	2.23007	0	2.78341	0.556224	0.820381	1.12484	0	0	10.7935	0
Cluster_959_964	dme-miR-960-5p	0	0	0.08	0	0.45	0	0	0	0	0	0.562419	0	0	0	3.65087
Cluster_959_964	dme-miR-959-5p	0.18	0	0	0	-0.05	0	1.31218	0	0	0	0	0	0	0.385481	0
Cluster_959_964	dme-miR-963-3p	0	0	0	0	0	0	0	0	0	0	0	0	0	0	0
Cluster_959_964	dme-miR-962-3p	0	0	0	0	0	0	0	0	0	0	0	0	0	0	0
Cluster_959_964	dme-miR-963-5p	0	0	0	0	0	0	0	0	0	0	0	0	0	0	0
Cluster_959_964	dme-miR-961-5p	0	0	0	0	0	0	0	0	0	0	0	0	0	0	0
Cluster_959_964	dme-miR-960-3p	-0.08	0	0	0	0	0.557517	0	0	0	0	0	0	0	0	0
Cluster_959_964	dme-miR-964-5p	0	0	0	0	0	0	0	0	0	0	0	0	0	0	0
Cluster_959_964	dme-miR-959-3p	0	0	0	0	0	0	0	0	0	0	0	0	0	0	0
Cluster_959_964	dme-miR-964-3p	0	0	0	0	0	0	0	0	0	0	0	0	0	0	0
Cluster_959_964	dme-miR-962-5p	0	0.08	0	0	0.24	0	0	0	0.556224	0	0	0	0	0	1.82543
Cluster_959_964	dme-miR-961-3p	-0.15	0	0	0	0	1.11503	0	0	0	0	0	0	0	0	0
Cluster_972_974	dme-miR-973-5p	0	0	0	0	0	0	0	0	0	0	0	0	0	0	0
Cluster_972_974	dme-miR-973-3p	0	0	0	0	0	0	0	0	0	0	0	0	0	0	0
Cluster_972_974	dme-miR-972-3p	0	0	0	0	0	0	0	0	0	0	0	0	0	0	0
Cluster_972_974	dme-miR-974-3p	0	0	0	0	0	0	0	0	0	0	0	0	0	0	0
Cluster_972_974	dme-miR-972-5p	0	0	0	0	0	0	0	0	0	0	0	0	0	0	0
Cluster_972_974	dme-miR-974-5p	0	0	0	0	0	0	0	0	0	0	0	0	0	0	0
Cluster_975_977	dme-miR-977-3p	0	0	0	0	0	0	0	0	0	0	0	0	0	0	0
Cluster_975_977	dme-miR-976-3p	0	0.08	0	0	0	0	0	0	0.556224	0	0	0	0	0	0
Cluster_975_977	dme-miR-975-5p	0	0	0	0	0	0	0	0	0	0	0	0	0	0	0
Cluster_975_977	dme-miR-977-5p	0	0	0	0	0	0	0	0	0	0	0	0	0	0	0
Cluster_975_977	dme-miR-975-3p	0	0	0	0	0	0	0	0	0	0	0	0	0	0	0
Cluster_975_977	dme-miR-976-5p	0	0	0	0	0	0	0	0	0	0	0	0	0	0	0
Cluster_978_979	dme-miR-979-5p	0	0	0	0	0	0	0	0	0	0	0	0	0	0	0
Cluster_978_979	dme-miR-978-3p	0	0	0	0	0	0	0	0	0	0	0	0	0	0	0
Cluster_978_979	dme-miR-979-3p	0	0	0.08	0	0	0	0	0	0	0	0.562419	0	0	0	0
Cluster_978_979	dme-miR-978-5p	-0.08	0	0	0	0	0.557517	0	0	0	0	0	0	0	0	0
Cluster_982_303	dme-miR-982-3p	0	0.29	0	0	0	0	0	0	2.2249	0	0	0	0	0	0
Cluster_982_303	dme-miR-303-5p	0	0.15	0	0	0	0	0	0	1.11245	0	0	0	0	0	0
Cluster_982_303	dme-miR-982-5p	-0.35	-0.02	0.29	0	-0.02	2.78759	0	0.695853	0.556224	0	2.24968	0	0	3.85481	3.65087
Cluster_982_303	dme-miR-303-3p	0	0	0	0	0	0	0	0	0	0	0	0	0	0	0
Cluster_983_984	dme-miR-984-3p	0	0	0	0	0	0	0	0	0	0	0	0	0	0	0
Cluster_983_984	dme-miR-984-5p	0	0	0	0	0	0	0	0	0	0	0	0	0	0	0
Cluster_991_992	dme-miR-992-5p	0	0	0	0	0	0	0	0	0	0	0	0	0	0	0
Cluster_991_992	dme-miR-991-5p	0	0	0	0	0	0	0	0	0	0	0	0	0	0	0
Cluster_991_992	dme-miR-991-3p	0.18	0	0	0	0.13	0	1.31218	0	0	0	0	0	0	0.770962	1.82543
Cluster_991_992	dme-miR-992-3p	0	0	0.08	0	0.19	0	0	0	0	0	0.562419	0	0	0.385481	1.82543
Cluster_994_318	dme-miR-318-5p	0	0	0	0	0	0	0	0	0	0	0	0	0	0	0
Cluster_994_318	dme-miR-994-5p	0	0	0	0	-0.05	0	0	0	0	0	0	0	0	0.385481	0
Cluster_994_318	dme-miR-994-3p	0	0	0	0	0	0	0	0	0	0	0	0	0	0	0
Cluster_994_318	dme-miR-318-3p	-0.08	0	0.08	0	-0.1	0.557517	0	0	0	0	0.562419	0	0	4.62577	3.65087
Cluster_998_11	dme-miR-998-5p	-1.05	0.13	-0.11	0	-0.72	13.3804	1.31218	0.695853	1.66867	0.820381	0	0	0	15.4192	5.4763
Cluster_998_11	dme-miR-11-5p	-0.32	0.14	-0.18	-0.29	0.39	12.2654	7.87309	2.08756	3.33734	3.28152	1.68726	2.22218	0	15.8047	23.7306
Cluster_998_11	dme-miR-998-3p	1.22	1.54	0.52	0.37	1.28	8.36276	32.8045	148.217	451.654	1.64076	6.74903	19.9996	28.6901	4.62577	25.5561
Cluster_998_11	dme-miR-11-3p	1.26	0.76	0.48	2.44	0.82	355.138	862.103	130.124	226.939	116.494	166.476	26.6661	189.355	501.125	894.463
Cluster_9c_9b	dme-miR-79-3p	-1.15	-0.61	-0.03	0.65	-2.27	15.053	1.31218	130.124	81.7649	0.820381	0.562419	0	5.73802	73.6269	7.30174
Cluster_9c_9b	dme-miR-9b-3p	-1.06	0	-0.07	-0.29	-2.51	27.3183	7.87309	8.35023	8.34336	8.20381	7.31145	2.22218	0	140.701	16.4289
Cluster_9c_9b	dme-miR-9c-5p	-0.79	-1	-1.01	-0.03	-1.67	10687.6	6197.43	2487.67	1235.37	1644.04	812.695	1575.52	1543.53	14391.6	4505.17
Cluster_9c_9b	dme-miR-79-5p	-0.78	0.08	0	0	-1.1	9.47779	1.31218	0	0.556224	0	0	0	0	19.2741	3.65087
Cluster_9c_9b	dme-miR-9b-5p	0.81	-0.39	-0.18	1.7	0.44	525.739	927.712	206.668	155.743	211.658	185.598	128.886	441.828	737.425	1002.16
Cluster_9c_9b	dme-miR-306-5p	-5.25	-0.56	-0.83	-1.08	-5.1	2509.94	56.4238	32.7051	18.9116	18.8688	6.18661	11.1109	0	3651.66	96.748
Cluster_9c_9b	dme-miR-9c-3p	0	-0.54	0	0	-0.27	0	0	11.8295	5.00602	0	0	0	0	4.24029	1.82543
Cluster_9c_9b	dme-miR-306-3p	0	0.06	0.29	0	-0.21	0	0	0.695853	1.11245	0	2.24968	0	0	1.54192	0
